# Supplementary material for: Proteomics and liquid biopsy characterization of human EMT-related metastasis in colorectal cancer
Source: Front Oncol. 2022 Sep 28;12:790096. doi: 10.3389/fonc.2022.790096 (PMC9560976; doi:10.3389/fonc.2022.790096)
Supplement: Supplementary file 2 [file DataSheet_2.zip]

Archive with 6 entries (6 files):
- Image 1.TIF
- Image 2.TIF
- Image 3.TIF
- Image 4.TIF
- Image 5.TIF
- Supplementary_Image_Captions.DOCX
